# Supplementary material for: BRET Analysis of GPCR Dimers in Neurons and Non-Neuronal Cells: Evidence for Inactive, Agonist, and Constitutive Conformations
Source: Int J Mol Sci. 2021 Sep 30;22(19):10638. doi: 10.3390/ijms221910638 (PMC8508734; doi:10.3390/ijms221910638)
Supplement: Supplementary file 1 [file ijms-22-10638-s001.zip]

Archive with 1 entries (1 files):
- ijms-1387994-supplementary.pdf
